# Supplementary material for: The Effect of Non-Overlapping Somatic Mutations in BRAF, NRAS, NF1, or CKIT on the Incidence and Outcome of Brain Metastases during Immune Checkpoint Inhibitor Therapy of Metastatic Melanoma
Source: Cancers (Basel). 2024 Jan 30;16(3):594. doi: 10.3390/cancers16030594 (PMC10854687; doi:10.3390/cancers16030594)
Supplement: Supplementary file 1 [file cancers-16-00594-s001.zip]

Archive with 2 entries (2 files):
- NH Supplemental Table 1 10-2-23.pdf
- NH Supplemental Table 2 .pdf
